# Supplementary material for: Risk prediction in multicentre studies when there is confounding by cluster or informative cluster size
Source: BMC Med Res Methodol. 2021 Jul 4;21:135. doi: 10.1186/s12874-021-01321-x (PMC8254921; doi:10.1186/s12874-021-01321-x)
Supplement: Supplementary file 2 — Additional file 2. [file 12874_2021_1321_MOESM2_ESM.txt]

# Supplementary Material 2

# Code for Simulation Studies - CBC and ICS

#################################################################################

rm(list=ls())

# Load require packages (install first)

require(geepack);require(nlme);require(mvtnorm);require(lme4);
require(speedglm);require(MASS);require(pROC);library(ggplot2);
library(gtable); library(grid);library(ggthemes);require(grid)
require(plyr) ;require(gridExtra) ;library(ggpubr) 


#################################################################################

# Functions needed to pre-run for simulation 

expit     <- function(x){(1+exp(-x))^(-1)}
invlogit  <- function(x){(1+exp(-x))^(-1)}
logit     <- function(x){log(x/(1-x))}
antilogit <- function(x){(1+exp(-x))^(-1)}


# Performance measures, Conditional Prediction GLMM

meas.bin.clus.cond <- function(yval,xval,mval,betaest,betatrue, uest,utrue,id=NULL){
  
  uest       <- rep(uest,mval)
  ntot       <- length(yval)
  lpest      <- xval%*%betaest+uest
  fittedest  <- invlogit(lpest)
  lptrue     <- xval%*%betatrue+utrue
  fittedtrue <- invlogit(lptrue)
  one        <-lpest/lpest
  
  slope  <- coefficients(speedglm.wfit(yval,cbind(1,lpest),family=binomial()))[2]
  large  <- coefficients(speedglm.wfit(yval,one,offset=lpest,family=binomial()))[1]
  
  cstat <- pROC::roc(yval, as.vector(fittedest),quiet=TRUE)$auc
  brier <- sum((yval-fittedest)^2)/ntot
  rpmse <- sqrt(sum((fittedtrue-fittedest)^2)/ntot)
  
  return(c(large,slope,cstat,rpmse))
}

###############

# Overall measure: marginal prediction IEE/GEE

meas.bin.clus.mar<-function(yval,xval,mval=NULL,betaest,betatrue, sigmau=NULL,uest=NULL,utrue=NULL,id=NULL){
  
  ntot=length(yval)
  lpest=xval%*%betaest
  fittedest=invlogit(lpest)
  if (length(utrue)==0) lptrue=xval%*%betatrue else lptrue=xval%*%betatrue+utrue
  fittedtrue=invlogit(lptrue)
  one<-lpest/lpest
  
  slope=coefficients(speedglm.wfit(yval,cbind(1,lpest),family=binomial()))[2]
  large=coefficients(speedglm.wfit(yval,one,offset=lpest,family=binomial()))[1]
  
  cstat=pROC::roc(yval, as.vector(fittedest),quiet=TRUE)$auc
  
  brier=sum((yval-fittedest)^2)/ntot
  rpmse=sqrt(sum((fittedtrue-fittedest)^2)/ntot)
  
  return(c(large,slope,cstat,rpmse))
}

############

#overall measure: marginal prediction from GLMM (integrate over)

meas.bin.clus.pa<-function(yval,xval,betaest,betatrue,sigmau,utrue=NULL,callarge=1){
  ntot=length(yval)
  xval=as.matrix(xval)
  lptrue=xval%*%betatrue+utrue
  fittedtrue<-plogis(lptrue)
  fittedest=papred(xval,betaest,sigmau)
  lpest=logit(fittedest)
  one<-lpest/lpest
  
  slope=coefficients(speedglm.wfit(yval,cbind(1,lpest),family=binomial()))[2];slope
  large=coefficients(speedglm.wfit(yval,matrix(one),offset=lpest,family=binomial()))[1];large
  
  cstat=pROC::roc(yval, as.vector(fittedest),quiet=TRUE)$auc
  
  brier=sum((yval-fittedest)^2)/ntot
  rpmse=sqrt(sum((fittedtrue-fittedest)^2)/ntot)
  
  if (callarge==1) return(c(large,slope,cstat,rpmse)) else return(c(slope,cstat,rpmse))
}

############

# Integrate over the distribution of random effects

papred<-function(x,beta,sigmau){
  #x is the design matrix
  #sigmau the standard deviation of the random effects 
  u <- qnorm(seq(0.001, 0.999, 0.001)) * sigmau
  predu<-function(x,beta,u) {mean(expit(as.vector(x%*%beta)+as.vector(u))) }
  pa<-apply(x,1,predu,"beta"=beta,"u"=u)  
  return(pa)
}

############

#Capture warnings
withWarnings <- function(expr) {
  val <- NULL
  myWarnings <- NULL
  wHandler <- function(w) {
    myWarnings <<- c(myWarnings, w$message)
    invokeRestart("muffleWarning")
  }
  myError <- NULL
  eHandler <- function(e) {
    myError <<- e$message
    NULL
  }
  val <- tryCatch(withCallingHandlers(expr, warning = wHandler), error = eHandler)
  list(value = val, warnings = myWarnings, error=myError)
} 

####################################################################################

# Master code for all simulation starts here

############################################

# Lists to save results

mle_cond<-list()
glmm_cond<-list()

mle_pa<-list();
glmm_pa<-list()
gee_pa<-list()

train<-list();valid<-list();


############################################

#Parameters in simulation

# n: number of clusters

# m is the number of members per cluster

# q is the number of predictors


# issue: denotes the scenario under which data are generated:
# It takes values: "None", ICS", "CBC+ICS"; issue="CBC"

# adjust: denotes adjustment applied in the model:
# It takes values: "Standrd", "Rbar", "N", "N+Rbar"

# sigmau, sigmav, sigmaw: denotes the variance of the random effects
#  that govern clustering, CBC and ICS, respectively

# rho: denotes the ICC which correponds to the degree of clustering

# rhouv, rhouw, rhovw: the correlations between 
# the random effects that govern clustering, CBC and ICS
# rhouv=0.7 for CBC
# rhouw=0.7 for ICS
# rhovw=0.5 for related mechanism that generate ICS and CBC

# S is the number of simulations

##################################################################

# The following data is used as an illustration to generate data
# with both ICS and CBC, arising from unrelated mechanisms. 

# The ICC is chosen to be 0.2

rho     <- 0.2
sigmau2 <- (3.29)*rho/(1-rho)

rhouv <- 0.7
rhouw <- 0.7
rhovw <- 0

# The parameters for the cluster sizes for ICS

a0 <- 4.5  ;a1<-1

# Prevalence is set to 40%

b0=-1.5


k <- 0
S <- 500

################# Main Simulation loop starts here ###############


methods=c("Standard","Ebar","N","Ebar+N")
problems<-c("CBC+ICS")

for (issue in problems){

for (adjust in methods) {

for (n in c(30)) {
  
#total size= (number of clusters)* (average sample size)
totalsam<-n*c(50)

for (ntrain in totalsam){

for (rho in c(rho) ){
  
    k<-k+1
    
    #Strength of the usual predictors
    nval<-n;
    b1=rep(1,6) ;
    
    #Strength of the exposure
    b1[6]<-1 ;q<-length(b1)
    betatrue<-c(b0,b1)
    
   
    (sigmau=sqrt(sigmau2) )
    sigmautrue<-sigmau2
    
    i<-1;
    epv_train<-NULL; epv_valid<-NULL; seed<-NULL;j<-1;prev<-NULL
    xval<-NULL  ; yval<-NULL ;mval<-NULL ; syval<-NULL; xvalnew<-NULL; yvalnew<-NULL; syvalnew<-NULL
    etaval<-NULL
    

    sigmau <- sigmau
    
    if (issue=="CBC" | issue=="CBC+ICS") sigmav <- sigmau else sigmav <- 0 
    if (issue=="ICS" | issue=="CBC+ICS") sigmaw <- sigmau/2 else sigmaw <- 0 
    
    for (j in 1:S){
      
      #Set up the normal variables
      set.seed(j)
      z<-rmvnorm(nval,rep(0,2),sigma= matrix(c(1,rhouv,rhouv,1),byrow=TRUE,nrow=2) )
      z1  <- z[,1]; z2  <- z[,2]; 
      set.seed(j)
      z<-rmvnorm(nval,rep(0,3),sigma= matrix(c(1,rhouv,rhouw, rhouv,1,rhovw, rhouw,rhovw,1),byrow=TRUE,nrow=3) )
      z1  <- z[,1]; z2  <- z[,2]; z3  <- z[,3]; 
      
      
      ###
      epv_train<-NULL; epv_valid<-NULL; seed<-NULL;prev<-NULL; uval<-NULL; vval<-NULL; wval<-NULL
      xval<-NULL  ; yval<-NULL ;mval<-NULL ; syval<-NULL; xvalnew<-NULL; yvalnew<-NULL; syvalnew<-NULL
      etaval<-NULL  ;wval<-NULL

      
      for (i in 1:nval){
        #set.seed(i+10000)
        
        #Set up the random effects
        uval[i]<-z1[i]*sigmau
        vval[i]<-z2[i]*sigmav
        wval[i]<-z3[i]*sigmaw
        
        #Set up the cluster sizes
        lam<-rnorm(1,5.7,0.3);     
        if (issue=="CBC" | issue=="NONE") mval[i]<- rpois(1,exp(lam))
        if (issue=="ICS" | issue=="CBC+ICS") mval[i]<- rpois(1,exp(a0 + a1*wval[i]))+ 5;

        #Usual predictors
        x1<-rnorm(mval[i],0,0.3);x2<-rnorm(mval[i],0,0.4); x3<-rnorm(mval[i],0,0.5)
        x4<-rbinom(mval[i],1,0.1);x5<-rbinom(mval[i],1,0.2);
        
        #Exposure
        if (issue=="CBC" | issue=="CBC+ICS") {theta <- logit(0.4)+vval[i];   x6<-rbinom(mval[i],1,invlogit(theta)) }
        if (issue=="ICS" | issue =="NONE")   {theta <- logit(0.4);           x6<-rbinom(mval[i],1,invlogit(theta))  }    

        x6m <-rep(mean(x6),mval[i])
        xi <-cbind(x1,x2,x3,x4,x5,x6,x6m,rep(mval[i],mval[i]))
      
        #Genreate outcomes
        etai= b0+xi[,-c(7,8)]%*%b1+uval[i]
        pi<-1/(1+exp(-etai))
        uni<-runif(length(pi),0,1)
        yi<-rep(0, length(uni[i]))
        yi[uni<pi]=1
        yi[uni>pi]=0
        #yi<-rbinom(mval[i],1,pi)
        xval<-rbind(xval,xi); yval<-c(yval,yi);etaval<-c(etaval,etai)
      }
     
      mean(yval);min(mval);max(mval);median(mval);sum(mval);mean(etaval);sqrt(var(etaval))
      mean(mval)
      
      idval<-rep(1:nval,mval) ;length(idval)
      utrue<-rep(uval,mval)
      colnames(xval)<-c(paste("x",1:q,sep=""),"x6m","m")
      data<-data.frame(yval,xval,idval,utrue)
      names(data)[q+5]="utrue"
      names(data)[q+4]="id"
      names(data)[1]="y"
      valid[[j]]<-data   
      
      valid[[j]]$id<-as.numeric(as.factor(valid[[j]]$id))
      
    }

    #Training data    
    train<-list(); epv_train<-NULL; prev<-NULL;valid1<-list(); u<-NULL

    for (j in 1:S){
      
      #Set up the auxiliary normal variables 
      set.seed(j)
      z<-rmvnorm(nval,rep(0,2),sigma= matrix(c(1,rhouv,rhouv,1),byrow=TRUE,nrow=2) )
      z1  <- z[,1]; z2  <- z[,2]; 
      set.seed(j)
      z<-rmvnorm(nval,rep(0,3),sigma= matrix(c(1,rhouv,rhouw, rhouv,1,rhovw, rhouw,rhovw,1),byrow=TRUE,nrow=3) )
      z1  <- z[,1]; z2  <- z[,2]; z3  <- z[,3];
      
      x<-NULL  ; y<-NULL ;m<-NULL ; eta<-NULL; u<-NULL; eta<-NULL; w<-NULL; v<-NULL
      
      #Setup cluster sizes
      #if (issue=="CBC" | issue=="NONE") {minm<-0; while (minm<2)   {m<-rmultinom(1, size = ntrain, prob =rep(0.1,n)); minm<-min(m)} }
      
      if (issue=="CBC" | issue=="NONE") m<- rpois(n,exp(a0)) + 5

      for (i in 1:n){
        
        set.seed(i)
        
        #Set up the random effects
        u[i]<-z1[i]*sigmau;
        v[i]<-z2[i]*sigmav;
        w[i]<-z3[i]*sigmaw;
        
        #Set up the cluster sizes
        if (issue=="ICS" | issue=="CBC+ICS") {m[i]<- rpois(1,exp(a0 + a1*w[i]))+ 5}
        
        #Usual predictors
        x1<-rnorm(m[i],0,0.3);x2<-rnorm(m[i],0,0.4); x3<-rnorm(m[i],0,0.5)
        x4<-rbinom(m[i],1,0.1);x5<-rbinom(m[i],1,0.2);
        
        #Expousure variable
        if (issue=="CBC" | issue=="CBC+ICS") {theta <- logit(0.4)+v[i];   x6<-rbinom(m[i],1,invlogit(theta)) }
        if (issue=="ICS" | issue =="NONE")   {theta <- logit(0.4);        x6<-rbinom(m[i],1,invlogit(theta)) }  
        x6m<-rep(mean(x6),m[i])
        
        xi<-cbind(x1,x2,x3,x4,x5,x6,x6m,rep(m[i],m[i]))
        
        etai= b0+xi[,-c(7,8)]%*%b1+u[i]
        pi<-1/(1+exp(-etai))
        uni<-runif(length(pi),0,1)
        yi<-rep(0, length(uni[i]))
        yi[uni<pi]=1
        yi[uni>pi]=0
        
        x<-rbind(x,xi); y<-c(y,yi);eta<-c(eta,etai)
      }
      
      
      id<-rep(1:n,m) ;length(id)
      colnames(x)<- c(paste("x",1:q,sep=""),"x6m","m")
      data<-data.frame(y,x,id,rep(u,m))
      names(data)[q+5]="utrue"
      names(data)[q+4]="id"
      names(data)[1]="y"
      train[[j]]<-data   
      epv_train[j]<-sum(y)/q
      
      train[[j]]$id<-as.numeric(as.factor(train[[j]]$id))
    }
    
    # Adjust for CBC and ICS
    measurevar <- "y"
    p <- q
    if (adjust=="Standard Ignore") p <- q-1
    if (adjust=="Standard") p <- q
    if (adjust=="Ebar+N") p<-q+2
    if (adjust=="N") p<-q+1
    if (adjust=="Ebar") {

      p<-q+1}

    if (adjust=="Standard Ignore") {
      #automatic formualae
      groupvars  <- c(colnames(x[,1:(p)]))  
      groupvarsid  <- c(colnames(x[,1:(p)]),"(1|id)") 
      groupvarsfac  <- c(colnames(x[,1:(p)]),"as.factor(id)") 
      groupvarscl  <- c(colnames(x[,1:(p)]),"strata(id)")
      
      formula<-as.formula(paste(measurevar, paste(groupvars, collapse=" + "), sep=" ~ "))
      formula2<-as.formula(paste(measurevar, paste(groupvarsid, collapse=" + "), sep=" ~ "))
      formula3<-as.formula(paste(measurevar, paste(groupvarsfac, collapse=" + "), sep=" ~ "))
      formula4<-as.formula(paste(measurevar, paste(groupvarscl, collapse=" + "), sep=" ~ "))
      
      betatrue<-c(b0,b1)[1:(p+1)]  }
    
    
    if (adjust=="Standard") {
    #automatic formualae
    groupvars  <- c(colnames(x[,1:(p)]))  
    groupvarsid  <- c(colnames(x[,1:(p)]),"(1|id)") 
    groupvarsfac  <- c(colnames(x[,1:(p)]),"as.factor(id)") 
    groupvarscl  <- c(colnames(x[,1:(p)]),"strata(id)")
 
    formula<-as.formula(paste(measurevar, paste(groupvars, collapse=" + "), sep=" ~ "))
    formula2<-as.formula(paste(measurevar, paste(groupvarsid, collapse=" + "), sep=" ~ "))
    formula3<-as.formula(paste(measurevar, paste(groupvarsfac, collapse=" + "), sep=" ~ "))
    formula4<-as.formula(paste(measurevar, paste(groupvarscl, collapse=" + "), sep=" ~ "))
    
    betatrue<-c(b0,b1)  
    }
    
    if (adjust=="Ebar") {
    groupvars  <- c(colnames(x[,1:p]))  
    groupvarsid  <- c(colnames(x[,1:p]),"(1|id)") 
    groupvarsfac  <- c(colnames(x[,1:p]),"as.factor(id)")
    
    formula<-as.formula(paste(measurevar, paste(groupvars, collapse=" + "), sep=" ~ "))
    formula2<-as.formula(paste(measurevar, paste(groupvarsid, collapse=" + "), sep=" ~ "))
    formula3<-as.formula(paste(measurevar, paste(groupvarsfac, collapse=" + "), sep=" ~ "))

    betatrue<-c(b0,b1,0)
    }
    
    if (adjust=="N") {
      groupvars    <- c(colnames(x[,c(c(1:q),q+2)]))  
      groupvarsid  <- c(colnames(x[,c(c(1:q),q+2)]),"(1|id)") 
      groupvarsfac <- c(colnames(x[,c(c(1:q),q+2)]),"as.factor(id)")
      
      formula<-as.formula(paste(measurevar, paste(groupvars, collapse=" + "), sep=" ~ "))
      formula2<-as.formula(paste(measurevar, paste(groupvarsid, collapse=" + "), sep=" ~ "))
      formula3<-as.formula(paste(measurevar, paste(groupvarsfac, collapse=" + "), sep=" ~ "))
      
      betatrue<-c(b0,b1,0)
    }
    
    
    if (adjust=="Ebar+N") {
      groupvars  <- c(colnames(x[,1:(p)]))  
      groupvarsid  <- c(colnames(x[,1:(p)]),"(1|id)") 
      groupvarsfac  <- c(colnames(x[,1:(p)]),"as.factor(id)")

      
      formula<-as.formula(paste(measurevar, paste(groupvars, collapse=" + "), sep=" ~ "))
      formula2<-as.formula(paste(measurevar, paste(groupvarsid, collapse=" + "), sep=" ~ "))
      formula3<-as.formula(paste(measurevar, paste(groupvarsfac, collapse=" + "), sep=" ~ "))

      
      betatrue<-c(b0,b1,0,0)
    }


    if (p==q+1){q<-q+1}
    if (p==q+2){q<-q+2}
    
    
    mle_cond[[k]]<-matrix(NA,ncol=12,nrow=S)
    glmm_cond[[k]]<-matrix(NA,ncol=12,nrow=S)
    mle_pa[[k]]<-matrix(NA,ncol=12,nrow=S)
    glmm_pa[[k]]<-matrix(NA,ncol=12,nrow=S)
    gee_pa[[k]]<-matrix(NA,ncol=12,nrow=S)

    
    for (i in 1:S){
      
      mval <- aggregate(valid[[i]]$y, by=list(Category=valid[[i]]$id), FUN=c("length"))[,2]

      
      utrue<-valid[[i]]$utrue
      
      fit<-glm(formula,data=valid[[i]],family=binomial)
      xval<-model.matrix(fit)
      yval<-valid[[i]]$y  
      
      fit<-glm(formula,data=train[[i]],family=binomial); fitinmle<-fit
      beta=fit$coefficients;betamle<-beta;beta
      x<-model.matrix(fit)[,-1]
      y<-train[[i]]$y
      id<-train[[i]]$id
      epv=sum(y)/q
   
      #### Fit models and validate
      
      #Fit models with different methods and summarise results
      
      
      prevalence=sum(y)/length(y)
      
      
      #IEE
      
      (mle_pa[[k]][i,]<-c(prevalence,epv, ntrain, n, ntrain/n, rho,q,meas.bin.clus.mar(yval=yval,xval=xval,mval=mval,utrue=utrue,betaest=beta,betatrue=betatrue),sigmautrue))
      
      #GLMM
      
      glmmtest<- withWarnings(glmer(formula2,family = binomial, data = train[[i]],
      #                             nAGQ=0,
      #                              control=glmerControl(optimizer = "nloptwrap")))
       control=glmerControl(optimizer="bobyqa",optCtrl=list(maxfun=2e5))))
      
      if (length(glmmtest$error)==0) {
        fit<-glmmtest$value
        fitin<-fit
        beta<-fixef(fit); u <- as.vector(unlist( ranef(fit)[[1]]   )); beta_glmm<-beta; uglmm<-u
        betain=beta; uin<-u
        warn<-try(if(max(abs(betain[2:q]))>10) stop("perfect prediction"))
        sigmau<-sqrt(as.numeric(VarCorr(fit)));sigmau;sigma2u=sigmau^2;sigmauglm<-sigmau
        sigmauind<-sqrt(as.vector(unlist(attr( ranef(fit, condVar = TRUE)[[1]], "postVar"))));sigmauind ;u.sd<-sigmauind
        
        (glmm_cond[[k]][i,]=c(prevalence,epv, ntrain, n, ntrain/n, rho,q,meas.bin.clus.cond(yval=yval,xval=xval,mval=mval,betaest=beta,betatrue=betatrue,uest=u,utrue=utrue,id=valid[[i]]$id),sigma2u ))
        
        (glmm_pa[[k]][i,]<-c(prevalence,epv,ntrain, n, ntrain/n, rho,q,meas.bin.clus.pa(yval=yval,xval=xval,betaest=beta,utrue=utrue,betatrue=betatrue,sigmau=sigmau), sigma2u  ))
      }else 
      {betain<-NA; glmm_cond[[k]][i,]=NA} 
      
      
      #GEE with exchangeable working correlation
      geetest<- withWarnings( geese(formula,id=train[[i]]$id,family=binomial,corstr="exchangeable",data=train[[i]])  )   
      if (length(geetest$error)==0) {
        fit<-geetest$value
        beta<-fit$beta;betagee<-beta;beta; sebetagee<-sqrt(diag(fit$vbeta))
        
        if (abs(beta[2])>100000)
        {betain<-NA; glmm_cond[[k]][i,]=NA} else 
        {(gee_pa[[k]][i,]<- c(prevalence,epv,ntrain, n, ntrain/n, rho,q, meas.bin.clus.mar(yval=yval,xval=xval,mval=mval,utrue=utrue,betaest=beta,betatrue=betatrue), 0))}
      }else 
      {betain<-NA; gee_cond[[k]][i,]=NA;} 
      
    
      print(c(k,i,mean(glmm_pa[[k]][,7],na.rm=TRUE)))
      
    }
    
  }
}}
}
} #### main simulation loop ends here  

###########################################################################

# Summarize results

#########################

results<-list()

for ( j in 1:k){
  results[[j]]<-rbind(c(colMeans(mle_cond[[j]],na.rm=TRUE)),
                      c(colMeans(glmm_cond[[j]],na.rm=TRUE),
                        c(colMeans(mle_pa[[j]],na.rm=TRUE)),
                        c(colMeans(glmm_pa[[j]],na.rm=TRUE)),
                        c(colMeans(gee_pa[[j]],na.rm=TRUE)))
  )
  results[[j]][,1:4]<-round(results[[j]][,1:4],2)
  results[[j]][,5:7]<-round(results[[j]][,5:7],3)
  results[[j]][,8]<-round(results[[j]][,8],6)
}


###########################################################################

# Plot results

#########################

glmm_cond1 <-list(); glmm_pa1<-list();mle_pa1<-list(); gee_pa1<-list();

for ( j in 1:(length(methods)*length(problems)) ){
  
  glmm_cond1[[j]] <- data.frame( glmm_cond[[j]])
  glmm_pa1[[j]]   <- data.frame( glmm_pa[[j]])
  mle_pa1[[j]]    <- data.frame( mle_pa[[j]] ) 
  gee_pa1[[j]]    <- data.frame( gee_pa[[j]])   
  
  
  if (length(problems)>1) {
    glmm_cond1[[j]] <-cbind(problems[j],methods, "Conditional","GLMM" , glmm_cond1[[j]])
    glmm_pa1[[j]]   <-cbind(problems[j],methods, "Marginal"   ,"GLMM" , glmm_pa1[[j]])
    mle_pa1[[j]]    <-cbind(problems[j],methods, "Marginal"   ,"IEE"  , mle_pa1[[j]])
    gee_pa1[[j]]    <-cbind(problems[j],methods, "Marginal"   ,"GEE"  , gee_pa1[[j]])
  }
  
  if (length(methods)>1) {
    glmm_cond1[[j]] <-cbind(problems,methods[j], "Conditional","GLMM" , glmm_cond1[[j]])
    glmm_pa1[[j]]   <-cbind(problems,methods[j], "Marginal"   ,"GLMM" , glmm_pa1[[j]])
    mle_pa1[[j]]    <-cbind(problems,methods[j], "Marginal"   ,"IEE"  , mle_pa1[[j]])
    gee_pa1[[j]]    <-cbind(problems,methods[j], "Marginal"   ,"GEE"  , gee_pa1[[j]])
  }
  
  
}

results<-NULL

for ( j in 1:k){
  names( glmm_cond1[[j]] ) [1:4]=c("n1","n2","n3","n4")
  names( glmm_pa1[[j]] ) [1:4]=c("n1","n2","n3","n4")
  names( mle_pa1[[j]] ) [1:4]=c("n1","n2","n3","n4")
  names( gee_pa1[[j]] ) [1:4]=c("n1","n2","n3","n4")
  results<-rbind(results,glmm_cond1[[j]],glmm_pa1[[j]],mle_pa1[[j]], gee_pa1[[j]] )
}

results

results<-results[,c(c(1:4),c(12:16))]
results<-data.frame(results)
names(results)=c("Issue", "Adjust", "Prediction", "Model", "CIntercept", "CSlope","Cstat","RPMSE","sigmau")
results$Adjust<-mapvalues(results$Adjust, from = c("Standard", "Ebar", "Ebar+N"), to = c("Basic", "Rbar","Rbar+N"))

#results$model<-results$Model
results$Model<-mapvalues(results$Model, from = c("GLMM", "IEE", "GEE"), to = c("1.GLMM", "2. IEE", "3.GEE"))


results <- subset(results, CIntercept> -1)


#m=0.4
m<-0.8


g<- ggplot(results, aes(x=Adjust, y=CIntercept, fill=Model)) + 
  geom_boxplot() + geom_hline(yintercept=0, linetype="dashed")+
  facet_wrap(~Prediction)+ylab("Calibration in the large")+
  xlab("") 
g <-g+ scale_fill_brewer(palette="Dark2") + theme_classic()+
  theme_bw() +
  theme(plot.title = element_text(size = 13, face = "bold"),
        text = element_text(size = 13),
        axis.title = element_text(face="bold"),
        axis.text.x=element_text(size = 12),
        strip.text = element_text(size=12),
        legend.position = "N") +
  scale_y_continuous(limits = c(-0.5, 0.5))

gt = ggplot_gtable(ggplot_build(g));gt$widths[5] = m*gt$widths[5];
p1<-gt


g<- ggplot(results, aes(x=Adjust, y=CSlope, fill=Model)) + 
  geom_boxplot() + geom_hline(yintercept=1,linetype="dashed")+
  facet_wrap(~Prediction)+ylab("Calibration Slope")+
  xlab("") 
g <-g+ scale_fill_brewer(palette="Dark2") + theme_classic()+
  theme_bw() +
  theme(plot.title = element_text(size = 13, face = "bold"),
        text = element_text(size = 13),
        axis.title = element_text(face="bold"),
        axis.text.x=element_text(size = 12),
        strip.text = element_text(size=12),
        legend.position = "N") +
  scale_y_continuous(limits = c(0.5, 1.5))

gt = ggplot_gtable(ggplot_build(g));gt$widths[5] = m*gt$widths[5];
p2<-gt

# grouped boxplot
g<- ggplot(results, aes(x=Adjust, y=RPMSE, fill=Model)) + 
  geom_boxplot() + 
  facet_wrap(~Prediction)+ylab("Root Predictive MSE")+
  xlab("") 
g <-g+ scale_fill_brewer(palette="Dark2") + theme_classic()+
  theme_bw() +
  theme(plot.title = element_text(size = 13, face = "bold"),
        text = element_text(size = 13),
        axis.title = element_text(face="bold"),
        axis.text.x=element_text(size = 12),
        strip.text = element_text(size=12),
        legend.position = "N") +
  scale_y_continuous(limits = c(0, 0.3))

gt = ggplot_gtable(ggplot_build(g));gt$widths[5] = m*gt$widths[5]
p3<-gt


g<- ggplot(results, aes(x=Adjust, y=Cstat, fill=Model)) + 
  geom_boxplot() + 
  facet_wrap(~Prediction)+ylab("C-Statistic")+
  xlab("")
g <-g+ scale_fill_brewer(palette="Dark2") + theme_classic()+
  theme_bw() +
  theme(plot.title = element_text(size = 13, face = "bold"),
        text = element_text(size = 13, ),
        axis.title = element_text(face="bold"),
        axis.text.x=element_text(size = 12),
        strip.text = element_text(size=12),
        legend.position = "bottom") 

gt = ggplot_gtable(ggplot_build(g));gt$widths[5] = m*gt$widths[5]
p4<-gt


g <- arrangeGrob(p1, p2, p3, p4,nrow=2)  #generates g

g<-annotate_figure(g,top = text_grob("Comparison of methods: CBC and ICS (caused by unrelated mechanisms)\n Number of clusters=30, Average cluster size=100, ICC=0.2", face = "bold", size = 13.5))

g

#########################################################################
